# Supplementary material for: Trends in Antidiabetic Drug Use and Safety of Metformin in Diabetic Patients with Varying Degrees of Chronic Kidney Disease from 2010 to 2021 in Korea: Retrospective Cohort Study Using the Common Data Model
Source: Pharmaceuticals (Basel). 2024 Oct 14;17(10):1369. doi: 10.3390/ph17101369 (PMC11510110; doi:10.3390/ph17101369)
Supplement: Supplementary file 1 [file pharmaceuticals-17-01369-s001.zip]

Archive with 1 entries (1 files):
- pharmaceuticals-3219320-supplementary.pdf
